# Supplementary material for: Temporal migration patterns between natal locations of ruby-throated hummingbirds (Archilochus colubris) and their Gulf Coast stopover site
Source: Mov Ecol. 2018 Jan 10;6:2. doi: 10.1186/s40462-017-0120-2 (PMC5761100; doi:10.1186/s40462-017-0120-2)
Supplement: Supplementary file 2 — R code for assignment probability. R code for the natal latitude probability assignment. (TXT 6 kb) [file 40462_2017_120_MOESM2_ESM.txt]

###### RTHU R LIBRARY #######


library(SDMTools)
library(raster)
library(rgdal)
library(maps)
library(mapdata)
library(fields)
library(spam)
library(pracma)
library(usdm)

library(rasterVis)
library(sp)
library(ggmap)
library(lattice)
library(shapefile)
library(rgl)
library(rgeos)

###### RESCALING FUNCTION #######
#Modified from Bowen GJ, Liu Z, Vander Zanden HB, Zhao L, Takahashi G. 
#Geographic assignment with stable isotopes in IsoMAP. Methods Ecol. Evol. 2014;5:201�206.

setwd("C:/Users/AndreaContina/RTHU")
humm<- read.table(file="calibtable.csv", header = TRUE, sep=",")
str(humm)
table="calibtable.csv"

rescale <- function(table, siteIDs, count, tissue.mean, tissue.SD, precip.mean, precip.SD) { 
  calibration <- read.table(table, header=TRUE,
                            sep=",", na.strings="NA")
  
  
  
  AllSites <- unique(calibration$siteIDs)
  slopes <- vector('numeric', length=1000)
  intercepts <- vector('numeric', length=1000)
  
  for (k in 1:1000){
    counter <- 1
    tissue.d2H <- vector('numeric', length=sum(calibration$count))
    precip.d2H <- vector('numeric', length=sum(calibration$count))
    
    for (i in 1:length(AllSites)){
      Site.i <- AllSites[i]
      Data.i <- calibration[calibration$siteIDs==Site.i,]
      n <- Data.i$count
      
      for (j in 1:n){
        tissue.d2H[counter:(counter+n-1)] <- rnorm(n, mean=Data.i$tissue.mean[1], sd=Data.i$tissue.SD[1])
        precip.d2H[counter:(counter+n-1)] <- rnorm(n, mean=Data.i$precip.mean[1], sd=Data.i$precip.SD[1])
        counter <- counter+1
        lmResult.k <- lm(tissue.d2H~precip.d2H)
        intercepts[k] <- coef(lmResult.k)[1]
        slopes[k] <- coef(lmResult.k)[2]
        
      }}}
  
  slope <- mean(slopes)
  intercept <-mean(intercepts)
  return(data.frame(slopes, intercepts))
}

rescale(table, siteIDs, count, tissue.mean, tissue.SD, precip.mean, precip.SD)


###### RASTER CONVERSION ######
#Modified from Bowen GJ, Liu Z, Vander Zanden HB, Zhao L, Takahashi G. 
#Geographic assignment with stable isotopes in IsoMAP. Methods Ecol. Evol. 2014;5:201�206.


setwd("C:/Users/AndreaContina/RTHU")

library(SDMTools)
library(raster)
library(rgdal)
library(maps)
library(mapdata)
library(fields)
library(spam)
library(pracma)
library(usdm)


original.raster <- read.asc("original.raster.asc", gz=FALSE) #read .asc ## this is the predreg.asc file from IsoMap
raster.formatted<-raster.from.asc(original.raster)           #Convert it to a Raster Layer or it won't work for writing in function later!

reg.par<- read.csv ("reg.par.csv", header = FALSE, sep=",")
scratch.dir <- c("C:/Users/AndreaJohn/Desktop/Buffalo 2/RTHU/RASTCONV/")


raster.conversion <- function (original.raster, reg.par, scratch.dir) { 
  
  for (i in 1:length(reg.par[,1])) {

    reg.par.i <- reg.par[i,]
    raster.i <- raster.formatted*reg.par.i$slopes + reg.par.i$intercepts 
    name <- paste(scratch.dir, i, ".grd", sep="")
    writeRaster(raster.i, filename=name, overwrite=TRUE)
  }
  setwd(scratch.dir)
  all.files <- dir(pattern=".grd")
  n <- length(all.files)
  all.rasters <- stack(all.files)
  mean.raster <- raster.formatted*mean(reg.par$slopes) + mean(reg.par$intercepts)  
  SD.raster <- stackApply(all.rasters, fun=sd, indices=c(rep(1,n)))
  return(list(mean.raster=mean.raster, SD.raster=SD.raster))
}

list.return<-raster.conversion(original.raster,
                               reg.par,
                               scratch.dir)


---------------------------------------------------------------------------------
                              ASSIGNMENT FUNCTION 
---------------------------------------------------------------------------------
#Modified from Bowen GJ, Liu Z, Vander Zanden HB, Zhao L, Takahashi G. 
#Geographic assignment with stable isotopes in IsoMAP. Methods Ecol. Evol. 2014;5:201�206.


setwd("C:/Users/AndreaContina/RTHU")

rescaled_raster <- raster("mean.raster.grd")
rescaled_SD_raster <- raster("SD.raster.grd")

precip_SD_raster <- read.asc("stdreg.asc", gz=FALSE) ## got this from IsoMap
precip_SD_raster<-raster.from.asc(precip_SD_raster) 

assign_table <- read.csv ("assign_table.csv", header = FALSE, sep=",")
colnames(assign_table)<-c("ID", "d2Htissue")

scratch.dir <- c("C:/Users/AndreaJohn/Desktop/Buffalo 2/RTHU/ASSIGN/")


assign_table="assign_table.csv"
assignment <- function(rescaled_raster, rescaled_SD_raster, precip_SD_raster, assign_table, scratch.dir){
 
  data <- read.table(assign_table, sep=",", header=F)  
  colnames(data)<-c("ID", "d2Htissue")

 
  error <- sqrt((rescaled_SD_raster)^2 + (precip_SD_raster)^2)
  

  n <- length(data$d2Htissue)
  dir.create(scratch.dir, showWarnings = FALSE)
  
  for (i in 1:n){
    indv.data <- data[i,]
    indv.id <- indv.data$ID 
    assign <- (1/sqrt((2*pi*error^2)))*exp(-1*(indv.data[1,2]-rescaled_raster)^2/(2*error^2))#oops, I realized that this formula was missing a square root function
    assign_norm <- assign/cellStats(assign, "sum") #normalize so all pixels sum to 1
    filename <- paste(scratch.dir, "/", indv.id, ".AllYear", ".asc", sep="")
    writeRaster(assign_norm, file=filename, format="ascii", overwrite=TRUE)
  }
}


assignment(rescaled_raster, rescaled_SD_raster, precip_SD_raster, assign_table, scratch.dir)


------------------------------------------------------------ 
                         NORMALIZE to 0-1
------------------------------------------------------------
r <-raster.2010F1
plot(r)

r.max = cellStats(r, "max")
r.scale <-(r) / (r.max)

r.scale
plot(r.scale)
- - - - - - - - - - - - - - - - - - - - - - - - - - - - - - - 


raster.2010F1.max = cellStats(raster.2010F1, "max")
raster.2010F1.scale <-(raster.2010F1) / (raster.2010F1.max)

raster.2010F1.scale
plot(raster.2010F1.scale)

r <- rasterToContour(raster.2010F1.scale)
plot(raster.2010F1.scale, main = "2010F1 - ID#410047642 - 9/11/2010")
plot(r, add = T)

- - - - - - - - - - - - - - - - - - - - - - - - - - - - - - - 
